# Supplementary material for: Interleukin-26 expression in tuberculosis disease and its regulatory effect in macrophage polarization and intracellular elimination of Mycobacterium tuberculosis
Source: Front Cell Infect Microbiol. 2024 Oct 4;14:1455819. doi: 10.3389/fcimb.2024.1455819 (PMC11486762; doi:10.3389/fcimb.2024.1455819)
Supplement: Supplementary file 1 [file DataSheet1.xlsx]

## Sheet: Sheet1
Sample No.	Gender	Age	Clinical Diagnosis
p1	Male	21	Tuberculosis Patient
p2	Female	54	Tuberculosis Patient
p3	Male	64	Tuberculosis Patient
p4	Female	69	Tuberculosis Patient
p5	Male	34	Tuberculosis Patient
p6	Female	27	Tuberculosis Patient
p7	Male	25	Tuberculosis Patient
p8	Male	20	Tuberculosis Patient
p9	Female	24	Tuberculosis Patient
p10	Male	16	Tuberculosis Patient
p11	Male	23	Tuberculosis Patient
p12	Male	40	Tuberculosis Patient
p13	Male	28	Tuberculosis Patient
p14	Female	28	Tuberculosis Patient
p15	Male	20	Tuberculosis Patient
p16	Male	49	Tuberculosis Patient
p17	Male	29	Tuberculosis Patient
p18	Female	47	Tuberculosis Patient
p19	Male	69	Tuberculosis Patient
p20	Male	34	Tuberculosis Patient
p21	Female	28	Tuberculosis Patient
p22	Female	65	Tuberculosis Patient
p23	Male	47	Tuberculosis Patient
p24	Female	22	Tuberculosis Patient
p25	Male	54	Tuberculosis Patient
H1	Male	30	Healthy Individual
H2	Female	27	Healthy Individual
H3	Female	32	Healthy Individual
H4	Male	21	Healthy Individual
H5	Male	31	Healthy Individual
H6	Male	29	Healthy Individual
H7	Male	30	Healthy Individual
H8	Male	21	Healthy Individual
H9	Male	22	Healthy Individual
H10	Male	23	Healthy Individual
H11	Male	23	Healthy Individual
H12	Male	29	Healthy Individual
H13	Female	27	Healthy Individual
H14	Female	26	Healthy Individual
H15	Male	25	Healthy Individual
H16	Male	26	Healthy Individual
H17	Male	29	Healthy Individual
H18	Male	30	Healthy Individual
H19	Female	22	Healthy Individual
H20	Male	26	Healthy Individual
H21	Male	25	Healthy Individual
H22	Male	26	Healthy Individual
H23	Male	28	Healthy Individual
H24	Female	33	Healthy Individual
H25	Male	37	Healthy Individual
H26	Female	26	Healthy Individual
H27	Female	34	Healthy Individual
H28	Male	39	Healthy Individual
H29	Female	29	Healthy Individual
